# Supplementary material for: In Vitro biomechanical study of meniscal properties in patients with severe knee osteoarthritis
Source: Front Bioeng Biotechnol. 2025 Nov 10;13:1637649. doi: 10.3389/fbioe.2025.1637649 (PMC12640987; doi:10.3389/fbioe.2025.1637649)
Supplement: Supplementary file 1 [file Table2.xlsx]

## Sheet: Sheet1
No.	Sex	Age	L/R	Medial/Lateral	Thickness (mm)	KL classification	Meniscus grading	Affected side HKA	Contralateral side HKA	Duration of symptoms	TKA/UKA	Range of motion on the affected side	Range of motion on the opposite side
1.2.1	female	73	R	Medial	6	3	3	167	172.1	1 years	TKA	120-10-0	130-0-0
1.3.1		73	R	Medial	3.6	3	3
1.4.2		73	R	Lateral	4.2	3	3
1.5.1		73	R	Lateral	3.8	3	3
1.6.1		73	R	Lateral	3.2	3	3
1.6.2		73	R	Lateral	4.5	3	3
2.1.3	male	63	R	Medial	4.6	3	3	176.4	177.5	2 years	TKA	110-10-0	130-0-0
2.3.1		63	R	Medial	3.7	3	3
2.4.1		63	R	Lateral	4.3	3	2
2.4.2		63	R	Lateral	4.2	3	2
2.5.1		63	R	Lateral	3.8	3	2
2.6.1		63	R	Lateral	4.2	3	2
2.6.2		63	R	Lateral	4.7	4	2
3.4.1	female	73	R	Lateral	3.5	4	2	161.8	170.4	6 months	TKA	120-0-0	130-10-0
3.4.2			R	Lateral	4	4	2
3.5.1			R	Lateral	4.1	4	2
3.6.1			R	Lateral	3	4	2
4.5.1	male	71	L	Lateral	4.5	4	3	163.7	166.1	3 years	TKA	100-0-0	110-10-0
4.5.2			L	Lateral	4.1	4	3
4.6.1			L	Lateral	4	4	3
4.6.2			L	Lateral	3.7	4	3
5.4.1	male	67	R	Lateral	3.4	4	4	165.8	171.7	5 years	TKA	120-0-0	120-10-0
5.5.1			R	Lateral	3.4	4	4
6.6.1	female		R	Lateral	3.8	4	4	169.8	173.2	3 months	TKA	100-0-0	120-0-0
7.4.1	female	69	R	Lateral	3.4	4	4	170.2	174.6	1 years	TKA	110-0-0	130-0-0
7.5.1			R	Lateral	3.3	4	4
7.6.1			R	Lateral	4.2	4	4
7.6.2			R	Lateral	3.4	4	4
8.1.1	male	65	R	Medial	4.3	4	4	169.2	171.1	7 years	TKA	110-10-0	120-5-0
8.2.1			R	Medial	3.7	4	4
8.3.1			R	Medial	5.1		4
9.4.1	female	74	R	Lateral	3.5	4	3	174.7	177.8	2 years	TKA	120-5-0	130-10-0
9.4.2			R	Lateral	4.2	4	3
9.5.1			R	Lateral	4.4	4	3
9.5.2			R	Lateral	4.4	4	3
9.6.1			R	Lateral	4.5	4	3
9.6.2			R	Lateral	4.1	4	3
10.4.1	female	69	R	Lateral	3.5	4	2	169.8	172,9	1 years	TKA	120-10-0	130-0-0
10.5.1			R	Lateral	3	4	2
10.6.1			R	Lateral	3.3	4	2
11.1.1	female	71	R	Medial	3.5	3	4	167.2	169.4	10 years	TKA	140-10-0	140-10-0
11.1.2			R	Medial	3.7	3	4
11.2.1			R	Medial	4.5	3	4
11.3.1			R	Medial	3.5	3	4
11.3.2			R	Medial	3.3	3	4
11.4.1			R	Lateral	3.9	3	3
11.5.1			R	Lateral	3.3	3	3
11.6.1			R	Lateral	3.9	3	3
11.6.2			R	Lateral	3.6	3	3
12.4.1	male	68	R	Lateral	3.9	3	3	176.2	178.7	5 years	TKA	130-10-0	140-10-0
12.5.1			R	Lateral	3.7	3	3
12.5.2			R	Lateral	2.8	3	3
12.6.1			R	Lateral	3.2	3	3
12.6.2			R	Lateral	3.1	3	3
13.1.1	female	72	L	Medial	4.2	3	3	163.7	172.8	2 years	TKA	120-0-0	130-5-0
13.2.1			L	Medial	3.4	3	3
13.3.1			L	Medial	3.4	3	3
13.4.1			L	Lateral	4.1	3	3
13.5.1			L	Lateral	3.4	3	3
13.6.1			L	Lateral	3.9	3	3
14.1.1	female	67	R	Medial	3.9	4	4	172.6	173.3	16 years	TKA	120-30-0	130-10-0
14.2.1			R	Medial	3.1	4	4
14.4.1			R	Lateral	3.5	4	3
14.5.1			R	Lateral	3	4	3
14.5.2			R	Lateral	2.9	4	3
14.6.1			R	Lateral	2.9	4	3
15.4.1	male	69	L	Lateral	3.4	3	3	174.9	177.6	6 months	TKA	130-10-0	130-10-0
15.4.2			L	Lateral	4	3	3
15.5.1			L	Lateral	3.6	3	3
15.5.2			L	Lateral	3.7	3	3
15.6.1			L	Lateral	3.5	3	3
16.2.1	male	71	R	Medial	4.2	4	4	163.8	166.8	3 years	TKA	100-0-0	120-10-0
16.3.1			R	Medial	3.8	4	4
16.4.1			R	Lateral	3.6	4	2
16.4.2			R	Lateral	3.4	4	2
16.5.1			R	Lateral	3.3	4	2
16.5.2			R	Lateral	2.8	4	2
16.6.1			R	Lateral	3.2	4	2
16.6.2			R	Lateral	3.6	4	2
17.1.1	female	66	L	Medial	4.4	4	4	157.8	177.4	10 years	TKA	110-0-0	120-0-0
17.2.1			L	Medial	4.4	4	4
17.4.1			L	Lateral	2.9	4	3
17.4.2			L	Lateral	2.7	4	3
17.5.1			L	Lateral	2.7	4	3
17.6.1			L	Lateral	2.6	4	3
18.1.1	female	71	R	Medial	3.7	4	3	168.2	172.3	3 years	TKA	90-20-0	90-20-0
18.2.1			R	Medial	3.2	4	3
18.4.1			R	Lateral	3.3	4	3
18.5.1			R	Lateral	3.8	4	3
19.1.1	female	69	L	Medial	4	4	4	179.7	179.7	2 years	TKA	140-10-0	140-10-0
19.2.1			L	Medial	3.6	4	4
19.4.1			L	Lateral	3.3	4	4
19.4.2			L	Lateral	3.6	4	4
19.5.1			L	Lateral	3.7	4	4
19.6.1			L	Lateral	3.7	4	4
20.1.1	female	66	R	Medial	3	3	3	175.1	179.2	5 years	TKA	140-10-0	140-10-0
20.2.1			R	Medial	3.5	3	3
20.3.1			R	Medial	3.7	3	3
20.4.1			R	Lateral	3.2	3	3
20.5.1			R	Lateral	3.1	3	3
20.6.1			R	Lateral	3.1	3	3
21.4.1	female	67	R	Lateral	3.8	4	4	168	174.8	10 years	TKA	140-10-0	140-10-0
21.4.2			R	Lateral	3	4	4
21.5.1			R	Lateral	3.5	4	4
21.6.1			R	Lateral	3.5	4	4
21.6.2			R	Lateral	3	4	4
22.1.1	female	68	L	Medial	4	3	4	176.9	177.4	4 years	TKA	130-0-0	140-10-0
22.2.1			L	Medial	4.3	3	4
22.4.1			L	Lateral	4	3	2
22.4.2			L	Lateral	4	3	2
22.5.1			L	Lateral	4	3	2
22.5.2			L	Lateral	4	3	2
22.6.1			L	Lateral	4.1	3	2
23.1.1	female	65	L	Medial	4.1	4	4	156.5	163.3	5 years	TKA	100-20-0	110-10-0
23.3.1			L	Medial	3.2	4	4
23.4.1			L	Lateral	3.3	4	4
23.4.2			L	Lateral	2.3	4	4
23.5.1			L	Lateral	3	4	4
24.1.1	female	66	L	Medial	3.4	3	3	173.9	174.4	10 years	TKA	140-10-0	140-10-0
24.2.1			L	Medial	3.1	3	3
24.3.1			L	Medial	3.6	3	3
24.4.1			L	Lateral	3.9	3	2
24.4.2			L	Lateral	3.6	3	2
24.5.1			L	Lateral	4.1	3	2
24.5.2			L	Lateral	3.1	3	2
24.6.1			L	Lateral	3.5	3	2
25.4.1	male	72	L	Lateral	3.2	3	3	159.5	179.7	2 months	TKA	140-10-0	140-10-0
25.4.2			L	Lateral	3.3	3	3
25.5.1			L	Lateral	3	3	3
25.6.1			L	Lateral	3	3	3
25.6.2			L	Lateral	3	3	3
26.4.1	male	72	L	Lateral	3.2	4	3	166.9	169.7	2 years	TKA	130-0-0	140-10-0
26.5.1			L	Lateral	4	4	3
26.6.1			L	Lateral	3.8	4	3
27.4.1	female	66	L	Lateral	3	4	4	168.5	173.1	12 days	TKA	140-10-0	140-10-0
27.6.1			L	Lateral	3.3	4	4
29.1.1	female	72	R	Medial	3.1	3	4	162.8	173.2	5 years	UKA	100-20-0	100-20-0
					75
					66
					69
					80
					68
					73
					71
					75
					72
					63
					65
					72
					74
					75
					66
					69
					80
					68
					73
					71
					75
					72
					63
					65
					72
					74
