# Supplementary material for: In Vitro biomechanical study of meniscal properties in patients with severe knee osteoarthritis
Source: Front Bioeng Biotechnol. 2025 Nov 10;13:1637649. doi: 10.3389/fbioe.2025.1637649 (PMC12640987; doi:10.3389/fbioe.2025.1637649)
Supplement: Supplementary file 2 [file Table1.xlsx]

## Sheet: Sheet1
No.	Sex	Age	L/R	Medial/Lateral	Thickness (mm)	KL classification	Meniscus grading	Affected side HKA	Contralateral side HKA	Duration of symptoms	TKA/UKA	Range of motion on the affected side	Range of motion on the opposite side
3.1	female	75	L	Lateral	1.58	4	4	174	177.5	6 months	TKA	140-10-0	140-10-0
3.2.1		75	L	Medial	1.28	4	3
3.2.2		75	L	Medial	1	4	3
3.2.3		75	L	Medial	1.44	4	3
3.3.1		75	L	Medial	1	4	3
3.3.2		75	L	Medial	1	4	3
4.1.1	male	66	L	Lateral	2.5	4	3	169.4	170.7	6 years	TKA	140-10-0	140-10-0
4.1.2		66	L	Lateral	2	4	3
4.2.1		66	L	Lateral	2.36	4	3
4.2.2		66	L	Lateral	2	4	3
5.1.1	female		R	Medial	1.68	3	4	174.8	179.8	20 days	TKA	120-20-0	140-0-0
5.1.2			R	Medial	2	3	4
5.1.3			R	Medial	1.5	3	4
5.2.1			R	Lateral	1.7	3	4
5.2.2			R	Lateral	1.74	3	4
5.3.1			R	Lateral	2.26	3	4
5.3.2			R	Lateral	1.86	3	4
6.1	female	69	R	Lateral	2.36	4	3	177.4	178.3	2 years	TKA	140-10-0	130-0-0
6.2.1		69	R	Lateral	3	4	3
6.2.2		69	R	Lateral	2.46	4	3
7.1.1	male	80	R	Lateral	2.86	3	3	173.1	175,9	10 years	TKA	120-10-0	140-0-0
7.1.2		80	R	Lateral	1.66	3	3
7.2		80	R	Lateral	2	3	3
7.3.1		80	R	Medial	1.6	3	3
7.4.3		80	R	Medial	1.4	3	3
8.1.3	male	68	R	Lateral	1.68	3	2	170.4	174.7	8 years	TKA	120-10-0	130-0-0
8.2.1		68	R	Lateral	0.9	3	2
8.2.2		68	R	Lateral	1	3	2
8.2.3		68	R	Lateral	1.9	3	2
9.1.1	female	73	L	Lateral	1	3	2	168	171.2	1 years	TKA	120-10-0	130-0-0
9.1.2		73	L	Lateral	1.3	3	2
9.2.1		73	L	Lateral	1	3	2
9.2.2		73	L	Lateral	1.3	3	2
10.1.1	female	71	L	Medial	1.3	3	3	178.4	179.9	1 month	TKA	120-10-0	130-0-0
10.1.2		71	L	Medial	1.3	3	3
10.1.3		71	L	Medial	1.7	3	3
10.2.1		71	L	Medial	1.6	3	3
10.2.2		71	L	Medial	0.9	3	3
10.2.3		71	L	Medial	1	3	3
10.2.4		71	L	Medial	1.3	3	3
10.3.1		71	L	Lateral	1.5	3	2
10.3.2		71	L	Lateral	1.66	3	2
10.3.3		71	L	Lateral	1	3	2
10.4.1		71	L	Lateral	1	3	2
10.4.2		71	L	Lateral	1.3	3	2
10.4.3		71	L	Lateral	1.2	3	2
11.1.1	female	75	R	Medial	1.4	4	4	170.2	172	3 years	TKA	100-30-0	100-0-0
11.1.2		75	R	Medial	1.2	4	4
11.1.3		75	R	Medial	1.3	4	4
11.1.4		75	R	Medial	1.1	4	4
11.2.1		75	R	Medial	1	4	4
11.2.2		75	R	Medial	1.18	4	4
11.2.3		75	R	Medial	1.18	4	4
11.2.4		75	R	Medial	1.38	4	4
11.3.1		75	R	Lateral	1.4	4	2
11.3.2		75	R	Lateral	1	4	2
11.4.1		75	R	Lateral	1.2	4	2
11.4.2		75	R	Lateral	1.4	4	2
11.4.3		75	R	Lateral	1.6	4	2
12.1.1	female	72	R	Medial	1.3	3	3	170.2	175.7	10 years	TKA	140-10-0	140-10-0
12.1.2		72	R	Medial	1.5	3	3
12.2.1		72	R	Medial	1.3	3	3
12.2.2		72	R	Medial	1.58	3	3
12.2.3		72	R	Medial	1.1	3	3
12.2.4		72	R	Medial	1.3	3	3
12.3.1		72	R	Lateral	1	3	3
12.3.2		72	R	Lateral	1.38	3	3
12.4.1		72	R	Lateral	1.36	3	3
12.4.2		72	R	Lateral	1.38	3	3
13.1.1	female	63	R	Medial	1.5	3	2	172.5	173.9	3 years	TKA	120-5-0	130-0-0
13.1.2		63	R	Medial	1.2	3	2
13.1.3		63	R	Medial	1.4	3	2
13.1.4		63	R	Medial	1.5	3	2
13.2.1		63	R	Medial	1.5	3	2
13.2.2		63	R	Medial	1.3	3	2
13.2.3		63	R	Medial	1.4	3	2
13.3.1		63	R	Lateral	1.6	3	2
13.3.2		63	R	Lateral	1.5	3	2
13.4.1		63	R	Lateral	1.4	3	2
13.4.2		63	R	Lateral	1.38	3	2
14.1.1	male	65	L	Medial	1.4	4	3	169.9	170.3	7 years	TKA	110-10-0	120-5-0
14.1.2		65	L	Medial	1.38	4	3
14.1.3		65	L	Medial	1.3	4	3
14.2.1		65	L	Medial	1.48	4	3
14.2.2		65	L	Medial	1.1	4	3
14.3.1		65	L	Lateral	1.36	4	4
14.3.2		65	L	Lateral	1.7	4	4
14.3.3		65	L	Lateral	1.7	4	4
14.4.1		65	L	Lateral	1.7	4	4
14.4.2		65	L	Lateral	1.8	4	4
14.4.3		65	L	Lateral	1.6	4	4
15.1.1	female	72	L	Medial	1.7	4	2	171	178.5	2 months	TKA	100-10-0	130-0-0
15.1.2		72	L	Medial	1.4	4	2
15.1.3		72	L	Medial	1.68	4	2
15.2.1		72	L	Medial	1.7	4	2
15.2.2		72	L	Medial	1.5	4	2
15.2.3		72	L	Medial	1.6	4	2
15.2.4		72	L	Medial	1.7	4	2
15.3.1		72	L	Lateral	1.7	4	3
15.3.2		72	L	Lateral	1.4	4	3
15.3.3		72	L	Lateral	1.5	4	3
15.4.1		72	L	Lateral	1.7	4	3
15.4.2		72	L	Lateral	1.8	4	3
15.4.3		72	L	Lateral	1.5	4	3
16.1.1	female	74	R	Medial	1.4	4	3	174.6	177.8	2 years	UKA	120-5-0	130-10-0
16.1.2		74	R	Medial	1.3	4	3
16.1.3		74	R	Medial	1.38	4	3
16.1.4		74	R	Medial	1.2	4	3
16.1.5		74	R	Medial	1.36	4	3
16.2.1		74	R	Medial	1.38	4	3
16.2.2		74	R	Medial	1.36	4	3
16.2.3		74	R	Medial	1.3	4	3
16.2.4		74	R	Medial	1.38	4	3
